# Supplementary material for: A Comparative Study of Extended Gentamicin and Tobramycin Release and Antibacterial Efficacy from Palacos and Simplex Acrylic Cements
Source: Microorganisms. 2025 Sep 17;13(9):2174. doi: 10.3390/microorganisms13092174 (PMC12473054; doi:10.3390/microorganisms13092174)
Supplement: Supplementary file 1 [file microorganisms-13-02174-s001.zip]

Archive with 1 entries (1 files):
- microorganisms-3858811-supplementary.pdf
